# Supplementary material for: Genetic Diversity for Agronomic Traits and Phytochemical Compounds in Coloured Naked Barley Lines
Source: Plants (Basel). 2021 Jul 30;10(8):1575. doi: 10.3390/plants10081575 (PMC8398654; doi:10.3390/plants10081575)
Supplement: Supplementary file 1 [file plants-10-01575-s001.zip]

Archive with 1 entries (1 files):
- plants-1317051-supplementary.pdf
